# Supplementary material for: A Chromosome-Level Genome Assembly of Chiton Acanthochiton rubrolineatus (Chitonida, Polyplacophora, Mollusca)
Source: Animals (Basel). 2024 Nov 4;14(21):3161. doi: 10.3390/ani14213161 (PMC11545220; doi:10.3390/ani14213161)
Supplement: Supplementary file 1 [file animals-14-03161-s001.zip]

Archive with 1 entries (1 files):
- animals-3162276-supplementary.pdf
